# Supplementary material for: Broadening the semiaquatic scene: Quantification of long bone microanatomy across pinnipeds
Source: Anat Rec (Hoboken). 2025 Oct 13;309(8):2124–50. doi: 10.1002/ar.70058 (PMC13331545; doi:10.1002/ar.70058)
Supplement: Supplementary file 8 — TABLE S1: Institutional abbreviations (catalogue abbreviation when different). TABLE S2: Specimen list with affiliations. TABLE S3: Bulkiness index (BI) calculated by dividing bone minimal perimeter (MinPerim) by bone total length (TL); variation of global compactness (Cg) along the diaphysis with minimal, maximal and mean value (minCg, maxCg, meanCg, respectively). Sorted by category then by species. TABLE S4: Summary tables of ANOVAs and ANCOVAs for all parameters and the size proxy. TABLE S5: Pearson's correlation test between the femur and the humerus. TABLE S6: ZIP archive containing all CSV files with Fiji‐acquired parameters for each bone of every specimen. TABLE S7: CSV files of BoneProfileR‐acquired parameters for each five slices of each bone in every specimen. [file AR-309-2124-s002.zip]

Archive with 6 entries (6 files):
- Table_S3_Bulkiness_Compactness.xlsx
- Table_S4_SummaryAN(C)OVAs.xlsx
- Table_S5_CorrelationHF.xlsx
- Tables_S6-S7_Fiji-BP_allspecimens.zip
- Table_S1_Institutions.xlsx
- Table_S2_Specimens.xlsx
