# Supplementary material for: Broadening the semiaquatic scene: Quantification of long bone microanatomy across pinnipeds
Source: Anat Rec (Hoboken). 2025 Oct 13;309(8):2124–50. doi: 10.1002/ar.70058 (PMC13331545; doi:10.1002/ar.70058)
Supplement: Supplementary file 8 — TABLE S1: Institutional abbreviations (catalogue abbreviation when different). TABLE S2: Specimen list with affiliations. TABLE S3: Bulkiness index (BI) calculated by dividing bone minimal perimeter (MinPerim) by bone total length (TL); variation of global compactness (Cg) along the diaphysis with minimal, maximal and mean value (minCg, maxCg, meanCg, respectively). Sorted by category then by species. TABLE S4: Summary tables of ANOVAs and ANCOVAs for all parameters and the size proxy. TABLE S5: Pearson's correlation test between the femur and the humerus. TABLE S6: ZIP archive containing all CSV files with Fiji‐acquired parameters for each bone of every specimen. TABLE S7: CSV files of BoneProfileR‐acquired parameters for each five slices of each bone in every specimen. [file AR-309-2124-s002.zip › Table_S3_Bulkiness_Compactness.xlsx]

## Sheet: TableS3
Table S3: Bulkiness index (BI) calculated by dividing bone minimal perimeter (MinPerim) by bone total length (TL); Variation of global compactness (Cg) along the diaphysis with minimal, maximal and mean value (minCg, maxCg, meanCg, respectively). Sorted by category then by species.
Species	Categories	Humerus	Humerus	Humerus	Femur	Femur	Femur	Humeral compactness			Femoral compactness
		TL	MinPerim.	BI	TL	MinPerim.	BI	minCg	maxCg	meanCg	minCg	maxCg	meanCg
Galictis vittata	Generalist Mustelidae	78.5	18.6	0.237	86.1	19	0.221	54.4	83.3	73.9	48.3	76.4	64.1
Gulo gulo	Generalist Mustelidae	125.2	35.4	0.283	132.3	32.2	0.243	60.6	78.8	70.7	58.2	77.1	68.1
Mustela erminea	Generalist Mustelidae	35.2	8.3	0.236	37.4	9	0.242	53.2	72.2	66.4	51.1	70.1	61.1
Mustela eversmanii	Generalist Mustelidae	46.1	13.5	0.292	51	13.5	0.266	53.9	81.2	70.1	61.5	75.1	70.9
Mustela kathiah	Generalist Mustelidae	36.5	8.7	0.237	40.9	10	0.244	72.1	88.4	81.7	69.6	77.6	73.5
Mustela putorius	Generalist Mustelidae	50.5	14.7	0.291	55.1	14.8	0.269	53.4	76.7	66.9	51.7	73.4	66.6
Mustela sibirica	Generalist Mustelidae	41.7	10	0.24	47.5	11.4	0.24	59.7	83.3	72.2	56.5	71.5	64
Neovison vison	Generalist Mustelidae	40.6	10.6	0.26	41.7	11.2	0.268	47.3	78.8	67.1	48.2	79.4	66
Vormela peregusna	Generalist Mustelidae	37.2	10.7	0.289	33.7	11.6	0.344	51.9	87.5	68	44.2	62.9	52
Hydrurga leptonyx	Monachinae	184.1	138.7	0.753	139.9	104.6	0.748	38.1	87	64.3	33.7	83.8	58.7
Leptonychotes weddellii	Monachinae	138	105.2	0.762	116.8	99	0.848	44.3	86.6	67.1	45.3	78.4	57.8
Lobodon carcinophaga	Monachinae	132	110.8	0.839	114	97.9	0.859	53	92.3	75.9	62.8	87.9	70.8
Mirounga leonina	Monachinae	216.9	171.1	0.789	137.9	146.4	1.061	22.6	42.4	36.3	20.9	26.6	24.8
Monachus monachus	Monachinae	146.9	99.4	0.676	115.4	95.2	0.825	34.8	87.7	64.1	30.1	67.2	44
Ommatophoca rossii	Monachinae	133.6	113.3	0.848	111.9	131.4	1.175	35.2	70.8	53.7	36.3	48.3	43.7
Odobenus rosmarus	Odobenidae	329.5	191.8	0.582	235.9	150.9	0.64	34.6	75	59.5	44.6	67.6	56.8
Arctocephalus gazella	Otariidae	150.9	119.7	0.793	88.4	54	0.611	50.3	91.5	74.5	65.3	93.4	83.2
Arctocephalus philippii	Otariidae	162.4	90.7	0.558	80.9	42.2	0.521	74.9	95.9	87.8	71.6	98.4	89.7
Arctocephalus pusillus	Otariidae	179.1	137	0.765	98.4	64.1	0.652	59.1	89.9	77.3	57.3	87.4	76.8
Arctocephalus tropicalis	Otariidae	155.3	105	0.676	86.2	50.1	0.581	70.9	95.2	86.6	78.9	94.9	90.1
Eumetopias jubatus	Otariidae	153.5	121	0.789	92.3	72	0.78	39.1	71.6	56.9	45.5	65.1	57.5
Neophoca cinerea	Otariidae	155.5	93.4	0.601	86.7	45.9	0.53	52.2	95.5	80.9	51.1	91.1	73.3
Otaria flavescens	Otariidae	187.2	138.5	0.74	118.3	78.5	0.663	48.3	78.2	65.1	49.9	76.5	66.7
Phocarctos hookeri	Otariidae	184.8	126.5	0.684	102.6	65.8	0.641	46.5	81.2	64.9	49.5	73.3	65.7
Zalophus californianus	Otariidae	185.3	153.2	0.827	115.9	85.3	0.736	41.9	79.7	60.7	47.5	77.8	66.7
Zalophus wollebaeki	Otariidae	163.3	127	0.777	104.7	67.9	0.649	56.4	93.8	74.7	57.1	85	76.4
Erignathus barbatus	Phocinae	160.1	84	0.525	149.7	86.6	0.578	39.9	89.5	68.7	32.7	82	60.5
Halichoerus grypus	Phocinae	151.8	101.1	0.666	125.2	91.4	0.73	35.7	61.8	50.3	31.6	44.6	37.4
Pagophilus groenlandicus	Phocinae	132.9	89.6	0.675	110.5	80.9	0.732	40.5	69.5	54.4	32.5	43.6	37.6
Phoca vitulina	Phocinae	120.7	69.7	0.577	103.7	61.1	0.589	48.2	80.4	66.6	44.4	64.7	53.6
Aonyx cinerea	Semiaquatic Mustelidae	69	19.5	0.283	71.9	21.9	0.305	60.2	91.8	79.9	60.9	85	75.8
Enhydra lutris	Semiaquatic Mustelidae	106	53.2	0.502	106.5	53.1	0.498	46.4	91.7	71.6	37.5	94.5	66.3
Lontra felina	Semiaquatic Mustelidae	81.1	26.8	0.331	76.4	25.3	0.331	62.3	94.7	84.4	60.7	88.7	79.3
Lontra longicaudis	Semiaquatic Mustelidae	76.5	26.9	0.351	74.9	25.5	0.34	49.1	84.1	69.4	53.2	72.8	66.5
Lutra lutra	Semiaquatic Mustelidae	86.3	35.1	0.407	86.9	33	0.379	47.5	84.6	69.4	50.2	82.8	69.8
Lutrogale perspicillata	Semiaquatic Mustelidae	86.1	28.3	0.329	84.7	29.5	0.348	57.9	91.6	78.4	63.4	88	79.7
Mustela lutreola	Semiaquatic Mustelidae	49.9	13.7	0.274	53.5	14.2	0.265	54.1	82.9	68	46.3	75.7	63.1
Pteronura brasiliensis	Semiaquatic Mustelidae	105.9	35.1	0.331	102.7	45.6	0.444	58	86.2	73.8	55.9	81.7	72.1
