# Supplementary material for: Broadening the semiaquatic scene: Quantification of long bone microanatomy across pinnipeds
Source: Anat Rec (Hoboken). 2025 Oct 13;309(8):2124–50. doi: 10.1002/ar.70058 (PMC13331545; doi:10.1002/ar.70058)
Supplement: Supplementary file 8 — TABLE S1: Institutional abbreviations (catalogue abbreviation when different). TABLE S2: Specimen list with affiliations. TABLE S3: Bulkiness index (BI) calculated by dividing bone minimal perimeter (MinPerim) by bone total length (TL); variation of global compactness (Cg) along the diaphysis with minimal, maximal and mean value (minCg, maxCg, meanCg, respectively). Sorted by category then by species. TABLE S4: Summary tables of ANOVAs and ANCOVAs for all parameters and the size proxy. TABLE S5: Pearson's correlation test between the femur and the humerus. TABLE S6: ZIP archive containing all CSV files with Fiji‐acquired parameters for each bone of every specimen. TABLE S7: CSV files of BoneProfileR‐acquired parameters for each five slices of each bone in every specimen. [file AR-309-2124-s002.zip › Table_S4_SummaryAN(C)OVAs.xlsx]

## Sheet: TableS4
Table S4: Summary tables of ANOVAs and ANCOVAs for all parameters and the size proxy
ANOVA (sizeprox ~ Prop2.Terr)	diff	lwr	upr	p adj	significant level
Otariidae-Monachinae	-0.112765	-0.315734	0.090203	0.504977	NS
Phocinae-Monachinae	-0.149878	-0.403588	0.103832	0.444184	NS
Semiaquatic Mustelidae-Monachinae	-0.612689	-0.824958	-0.40042	1.53685e-08	***
Generalist Mustelidae-Monachinae	-0.94035	-1.1475	-0.733196	3.06644e-13	***
Phocinae-Otariidae	-0.0371127	-0.269642	0.195417	0.99025	NS
Semiaquatic Mustelidae-Otariidae	-0.499924	-0.686362	-0.313485	7.5679e-08	***
Generalist Mustelidae-Otariidae	-0.827585	-1.00818	-0.646992	2.6068e-13	***
Semiaquatic Mustelidae-Phocinae	-0.462811	-0.703502	-0.22212	3.69311e-05	***
Generalist Mustelidae-Phocinae	-0.790472	-1.02666	-0.55428	5.02196e-10	***
Generalist Mustelidae-Semiaquatic Mustelidae	-0.327661	-0.518647	-0.136675	0.000206368	***
All-limb weight-bearing VS Non-weight-bearing hindlimb				0.000507	***
aCov_log10(HUM_humtotVol)	diff	lwr	upr	p adj	significant level		aCov_log10(FEM_femtotVol)	diff	lwr	upr	p adj	significant level
Semiaquatic Mustelidae-Generalist Mustelidae	0.00101047	-0.117646	0.119667	1	NS		Semiaquatic Mustelidae-Generalist Mustelidae	0.137206	0.00567366	0.268738	0.0375186	*
Otariidae-Generalist Mustelidae	0.0827215	-0.0294776	0.194921	0.23164	NS		Otariidae-Generalist Mustelidae	-0.208661	-0.333035	-0.0842873	0.000294489	***
Monachinae-Generalist Mustelidae	-0.107102	-0.235803	0.0215996	0.139734	NS		Monachinae-Generalist Mustelidae	0.147234	0.00456695	0.2899	0.0404348	*
Phocinae-Generalist Mustelidae	-0.0151628	-0.161905	0.131579	0.998158	NS		Phocinae-Generalist Mustelidae	0.201838	0.0391725	0.364503	0.00917486	**
Otariidae-Semiaquatic Mustelidae	0.0817111	-0.03412	0.197542	0.270552	NS		Otariidae-Semiaquatic Mustelidae	-0.345867	-0.474267	-0.217467	8.1988e-08	***
Monachinae-Semiaquatic Mustelidae	-0.108112	-0.239991	0.0237674	0.149781	NS		Monachinae-Semiaquatic Mustelidae	0.0100278	-0.136162	0.156218	0.999633	NS
Phocinae-Semiaquatic Mustelidae	-0.0161733	-0.16571	0.133364	0.997799	NS		Phocinae-Semiaquatic Mustelidae	0.0646317	-0.101132	0.230395	0.790249	NS
Monachinae-Otariidae	-0.189823	-0.315924	-0.0637222	0.00118322	**		Monachinae-Otariidae	0.355895	0.216111	0.495679	2.58726e-07	***
Phocinae-Otariidae	-0.0978843	-0.242351	0.0465824	0.307984	NS		Phocinae-Otariidae	0.410499	0.250356	0.570642	2.25897e-07	***
Phocinae-Monachinae	0.0919387	-0.0656873	0.249565	0.455441	NS		Phocinae-Monachinae	0.0546039	-0.120126	0.229334	0.892935	NS
All-limb weight-bearing VS Non-weight-bearing hindlimb				0.000624	***		All-limb weight-bearing VS Non-weight-bearing hindlimb				0.000155	***
aov_HUM_GlobalCompactness	diff	lwr	upr	p adj			aov_FEM_GlobalCompactness	diff	lwr	upr	p adj
Semiaquatic Mustelidae-Generalist Mustelidae	3.23833	-9.51677	15.9934	0.946993	NS		Semiaquatic Mustelidae-Generalist Mustelidae	5.98293	-8.3572	20.3231	0.748216	NS
Otariidae-Generalist Mustelidae	1.40189	-10.659	13.4628	0.997112	NS		Otariidae-Generalist Mustelidae	9.2608	-4.29892	22.8205	0.301562	NS
Monachinae-Generalist Mustelidae	-11.8507	-25.6856	1.98411	0.121863	NS		Monachinae-Generalist Mustelidae	-15.3203	-30.8744	0.233718	0.0551713	NS
Phocinae-Generalist Mustelidae	-11.5853	-27.3594	4.1889	0.235773	NS		Phocinae-Generalist Mustelidae	-17.5835	-35.3179	0.150807	0.0528711	NS
Otariidae-Semiaquatic Mustelidae	-1.83644	-14.2878	10.6149	0.992776	NS		Otariidae-Semiaquatic Mustelidae	3.27786	-10.7208	17.2765	0.960088	NS
Monachinae-Semiaquatic Mustelidae	-15.0891	-29.2656	-0.912562	0.0324129	*		Monachinae-Semiaquatic Mustelidae	-21.3033	-37.2414	-5.36511	0.0043765	**
Phocinae-Semiaquatic Mustelidae	-14.8236	-30.8982	1.25106	0.0822226	NS		Phocinae-Semiaquatic Mustelidae	-23.5665	-41.6387	-5.4943	0.00562681	**
Monachinae-Otariidae	-13.2526	-26.808	0.302701	0.0578521	NS		Monachinae-Otariidae	-24.5811	-39.8209	-9.34133	0.000480272	***
Phocinae-Otariidae	-12.9871	-28.5167	2.54243	0.136928	NS		Phocinae-Otariidae	-26.8443	-44.3037	-9.38496	0.00088771	***
Phocinae-Monachinae	0.265478	-16.6787	17.2096	0.999999	NS		Phocinae-Monachinae	-2.26321	-21.313	16.7865	0.996857	NS
All-limb weight-bearing VS Non-weight-bearing hindlimb				0.0002	***		All-limb weight-bearing VS Non-weight-bearing hindlimb				2.7e-06	***
aov_HUM_P_mean	diff	lwr	upr	p adj			aov_FEM_P_mean	diff	lwr	upr	p adj
Semiaquatic Mustelidae-Generalist Mustelidae	-0.0696714	-0.183724	0.0443807	0.410703	NS		Semiaquatic Mustelidae-Generalist Mustelidae	-0.0459503	-0.166417	0.074516	0.804129	NS
Otariidae-Generalist Mustelidae	0.0159803	-0.0918649	0.123825	0.992646	NS		Otariidae-Generalist Mustelidae	-0.0959257	-0.209836	0.0179846	0.132454	NS
Monachinae-Generalist Mustelidae	0.162688	0.0389809	0.286395	0.00516737	**		Monachinae-Generalist Mustelidae	0.165573	0.0349085	0.296237	0.00745176	**
Phocinae-Generalist Mustelidae	0.110201	-0.0308464	0.251249	0.185252	NS		Phocinae-Generalist Mustelidae	0.146623	-0.00235698	0.295603	0.0554576	NS
Otariidae-Semiaquatic Mustelidae	0.0856517	-0.0256845	0.196988	0.197345	NS		Otariidae-Semiaquatic Mustelidae	-0.0499754	-0.167573	0.0676222	0.735443	NS
Monachinae-Semiaquatic Mustelidae	0.232359	0.105597	0.359121	7.79572e-05	***		Monachinae-Semiaquatic Mustelidae	0.211523	0.0776321	0.345414	0.000629567	***
Phocinae-Semiaquatic Mustelidae	0.179873	0.0361382	0.323607	0.00839215	**		Phocinae-Semiaquatic Mustelidae	0.192573	0.0407554	0.344391	0.00737949	**
Monachinae-Otariidae	0.146708	0.0255	0.267915	0.0114025	*		Monachinae-Otariidae	0.261498	0.133474	0.389522	1.36421e-05	***
Phocinae-Otariidae	0.0942209	-0.0446398	0.233081	0.307727	NS		Phocinae-Otariidae	0.242549	0.0958786	0.389219	0.000343817	***
Phocinae-Monachinae	-0.0524867	-0.203996	0.0990227	0.852959	NS		Phocinae-Monachinae	-0.0189496	-0.17898	0.14108	0.996897	NS
All-limb weight-bearing VS Non-weight-bearing hindlimb				0.0006	***		All-limb weight-bearing VS Non-weight-bearing hindlimb				0.0002	***
aov_HUM_S_mean	diff	lwr	upr	p adj			aov_FEM_S_mean	diff	lwr	upr	p adj
Semiaquatic Mustelidae-Generalist Mustelidae	0.0116467	-0.00903159	0.032325	0.491542	NS		Semiaquatic Mustelidae-Generalist Mustelidae	0.00796014	-0.00699141	0.0229117	0.546181	NS
Otariidae-Generalist Mustelidae	0.0491999	0.029647	0.0687528	2.81663e-07	***		Otariidae-Generalist Mustelidae	0.0360458	0.0219079	0.0501836	2.15602e-07	***
Monachinae-Generalist Mustelidae	0.0301768	0.00774804	0.0526055	0.00408674	**		Monachinae-Generalist Mustelidae	0.0337364	0.0175191	0.0499536	9.97485e-06	***
Phocinae-Generalist Mustelidae	0.0245146	-0.00105809	0.0500873	0.0653879	NS		Phocinae-Generalist Mustelidae	0.0247292	0.00623872	0.0432197	0.00435007	**
Otariidae-Semiaquatic Mustelidae	0.0375532	0.0173674	0.0577391	6.21081e-05	***		Otariidae-Semiaquatic Mustelidae	0.0280857	0.0134901	0.0426812	3.64962e-05	***
Monachinae-Semiaquatic Mustelidae	0.0185301	-0.00445252	0.0415127	0.161901	NS		Monachinae-Semiaquatic Mustelidae	0.0257762	0.0091585	0.0423939	0.000795031	***
Phocinae-Semiaquatic Mustelidae	0.0128679	-0.0131919	0.0389278	0.615532	NS		Phocinae-Semiaquatic Mustelidae	0.0167691	-0.00207364	0.0356118	0.10007	NS
Monachinae-Otariidae	-0.0190231	-0.0409987	0.00295245	0.115589	NS		Monachinae-Otariidae	-0.00230944	-0.018199	0.0135801	0.993168	NS
Phocinae-Otariidae	-0.0246853	-0.0498615	0.000490889	0.0567992	NS		Phocinae-Otariidae	-0.0113166	-0.0295204	0.00688722	0.393243	NS
Phocinae-Monachinae	-0.00566217	-0.0331317	0.0218073	0.974763	NS		Phocinae-Monachinae	-0.00900714	-0.0288691	0.0108548	0.686909	NS
All-limb weight-bearing VS Non-weight-bearing hindlimb				0.481	NS		All-limb weight-bearing VS Non-weight-bearing hindlimb				0.0321	*
aov_HUM_SMAml.CSA		pval = 0.813		AOV NS	NS		aov_FEM_SMAml.CSA	diff	lwr	upr	p adj
Semiaquatic Mustelidae-Generalist Mustelidae				AOV NS	NS		Semiaquatic Mustelidae-Generalist Mustelidae	-0.0367098	-0.0936483	0.0202287	0.357166	NS
Otariidae-Generalist Mustelidae				AOV NS	NS		Otariidae-Generalist Mustelidae	-0.103195	-0.157035	-0.0493554	3.88658e-05	***
Monachinae-Generalist Mustelidae				AOV NS	NS		Monachinae-Generalist Mustelidae	-0.027677	-0.0894354	0.0340815	0.696156	NS
Phocinae-Generalist Mustelidae				AOV NS	NS		Phocinae-Generalist Mustelidae	-0.0236208	-0.0940363	0.0467947	0.866878	NS
Otariidae-Semiaquatic Mustelidae				AOV NS	NS		Otariidae-Semiaquatic Mustelidae	-0.0664854	-0.122068	-0.0109028	0.0126659	*
Monachinae-Semiaquatic Mustelidae				AOV NS	NS		Monachinae-Semiaquatic Mustelidae	0.00903283	-0.0542507	0.0723164	0.993625	NS
Phocinae-Semiaquatic Mustelidae				AOV NS	NS		Phocinae-Semiaquatic Mustelidae	0.013089	-0.0586679	0.0848458	0.983909	NS
Monachinae-Otariidae				AOV NS	NS		Monachinae-Otariidae	0.0755182	0.0150075	0.136029	0.00861016	**
Phocinae-Otariidae				AOV NS	NS		Phocinae-Otariidae	0.0795744	0.0102507	0.148898	0.0180036	*
Phocinae-Monachinae				AOV NS	NS		Phocinae-Monachinae	0.00405614	-0.0715822	0.0796945	0.999863	NS
All-limb weight-bearing VS Non-weight-bearing hindlimb					NS		All-limb weight-bearing VS Non-weight-bearing hindlimb				0.263	NS
aov_HUM_SMAcc.CSA	diff	lwr	upr	p adj			aov_FEM_SMAml.CSA	diff	lwr	upr	p adj
Semiaquatic Mustelidae-Generalist Mustelidae	0.0848648	0.00415185	0.165578	0.0354142	*		Semiaquatic Mustelidae-Generalist Mustelidae	-0.0188337	-0.0815586	0.0438911	0.906596	NS
Otariidae-Generalist Mustelidae	0.0672331	-0.00908726	0.143553	0.105612	NS		Otariidae-Generalist Mustelidae	0.039138	-0.0201732	0.0984493	0.334484	NS
Monachinae-Generalist Mustelidae	0.0586846	-0.0288608	0.14623	0.319319	NS		Monachinae-Generalist Mustelidae	0.141981	0.0739466	0.210016	9.44192e-06	***
Phocinae-Generalist Mustelidae	0.0874498	-0.0123674	0.187267	0.108686	NS		Phocinae-Generalist Mustelidae	0.165358	0.0877861	0.242929	6.51433e-06	***
Otariidae-Semiaquatic Mustelidae	-0.0176317	-0.0964226	0.0611592	0.966041	NS		Otariidae-Semiaquatic Mustelidae	0.0579718	-0.00325945	0.119203	0.0705007	NS
Monachinae-Semiaquatic Mustelidae	-0.0261801	-0.115888	0.0635273	0.91495	NS		Monachinae-Semiaquatic Mustelidae	0.160815	0.0911003	0.23053	1.5404e-06	***
Phocinae-Semiaquatic Mustelidae	0.00258503	-0.0991336	0.104304	0.999993	NS		Phocinae-Semiaquatic Mustelidae	0.184191	0.105142	0.26324	1.27283e-06	***
Monachinae-Otariidae	-0.00854846	-0.0943251	0.0772282	0.998415	NS		Monachinae-Otariidae	0.102843	0.0361832	0.169503	0.000850592	***
Phocinae-Otariidae	0.0202167	-0.0780528	0.118486	0.974941	NS		Phocinae-Otariidae	0.12622	0.0498508	0.202588	0.000346478	***
Phocinae-Monachinae	0.0287652	-0.0784557	0.135986	0.935917	NS		Phocinae-Monachinae	0.0233763	-0.0599489	0.106701	0.925446	NS
All-limb weight-bearing VS Non-weight-bearing hindlimb				0.4	NS		All-limb weight-bearing VS Non-weight-bearing hindlimb				2.13e-09	***
