# Supplementary material for: Broadening the semiaquatic scene: Quantification of long bone microanatomy across pinnipeds
Source: Anat Rec (Hoboken). 2025 Oct 13;309(8):2124–50. doi: 10.1002/ar.70058 (PMC13331545; doi:10.1002/ar.70058)
Supplement: Supplementary file 8 — TABLE S1: Institutional abbreviations (catalogue abbreviation when different). TABLE S2: Specimen list with affiliations. TABLE S3: Bulkiness index (BI) calculated by dividing bone minimal perimeter (MinPerim) by bone total length (TL); variation of global compactness (Cg) along the diaphysis with minimal, maximal and mean value (minCg, maxCg, meanCg, respectively). Sorted by category then by species. TABLE S4: Summary tables of ANOVAs and ANCOVAs for all parameters and the size proxy. TABLE S5: Pearson's correlation test between the femur and the humerus. TABLE S6: ZIP archive containing all CSV files with Fiji‐acquired parameters for each bone of every specimen. TABLE S7: CSV files of BoneProfileR‐acquired parameters for each five slices of each bone in every specimen. [file AR-309-2124-s002.zip › Table_S5_CorrelationHF.xlsx]

## Sheet: TableS5
Table S5: Pearson’s correlation test between the femur and the humerus
		Linear regression model (Femur ~ Humerus)
Parameter	Categories	intercept	slope	R_squared	p_value
Compactness (Cg)	Monachinae	-19.5799	1.18111	0.886073	0.005065
	Otariidae	11.1046	0.878061	0.830157	0.000245
	Phocinae	-25.8762	1.24436	0.9702	0.015013
	Semiaquatic Mustelidae	-2.21387	0.99253	0.806972	0.002432
	Generalit Mustelidae	15.9417	0.695267	0.304419	0.12354
P_mean	Monachinae	0.201343	0.851272	0.895941	0.00421
	Otariidae	-0.00921	0.990265	0.700618	0.002523
	Phocinae	0.225464	0.853843	0.952818	0.023876
	Semiaquatic Mustelidae	0.254456	0.701536	0.62097	0.020189
	Generalit Mustelidae	0.389522	0.43412	0.143373	0.314947
S_mean	Monachinae	0.039033	0.034462	0.002445	0.925894
	Otariidae	0.023891	0.309806	0.184038	0.216042
	Phocinae	0.008614	0.629454	0.460388	0.321481
	Semiaquatic Mustelidae	0.004124	0.451192	0.438389	0.073654
	Generalit Mustelidae	-0.00012	0.581742	0.652149	0.00848
