# Supplementary material for: Broadening the semiaquatic scene: Quantification of long bone microanatomy across pinnipeds
Source: Anat Rec (Hoboken). 2025 Oct 13;309(8):2124–50. doi: 10.1002/ar.70058 (PMC13331545; doi:10.1002/ar.70058)
Supplement: Supplementary file 8 — TABLE S1: Institutional abbreviations (catalogue abbreviation when different). TABLE S2: Specimen list with affiliations. TABLE S3: Bulkiness index (BI) calculated by dividing bone minimal perimeter (MinPerim) by bone total length (TL); variation of global compactness (Cg) along the diaphysis with minimal, maximal and mean value (minCg, maxCg, meanCg, respectively). Sorted by category then by species. TABLE S4: Summary tables of ANOVAs and ANCOVAs for all parameters and the size proxy. TABLE S5: Pearson's correlation test between the femur and the humerus. TABLE S6: ZIP archive containing all CSV files with Fiji‐acquired parameters for each bone of every specimen. TABLE S7: CSV files of BoneProfileR‐acquired parameters for each five slices of each bone in every specimen. [file AR-309-2124-s002.zip › Table_S1_Institutions.xlsx]

## Sheet: TableS1rev
Table S1: Institutional abbreviations (catalogue abbreviation when different)
Institutions	Abbreviations
Museum für Naturkunde Berlin	MfN (ZMB MAM)
Institut royal des Sciences naturelles de Belgique	IRSNB
Zoological Museum Hamburg	ZMH (ZMH MAM S)
Zoological Institute of the Christian-Albrechts-University	ZIK
Senckenberg Natural History Museum Frankfurt	SMF
Staatliches Museum für Naturkunde Stuttgart	SMNS
University of Michigan Museum of Zoology	UMMZ
Australian Museum	AM (AM M)
Muséum national d’Histoire naturelle Paris	MNHN
Naturhistorisches Museum Basel	NMB
Naturhistorisches Museum Wien	NMH
Port Elizabeth Museum	PEM
