# Supplementary material for: Broadening the semiaquatic scene: Quantification of long bone microanatomy across pinnipeds
Source: Anat Rec (Hoboken). 2025 Oct 13;309(8):2124–50. doi: 10.1002/ar.70058 (PMC13331545; doi:10.1002/ar.70058)
Supplement: Supplementary file 8 — TABLE S1: Institutional abbreviations (catalogue abbreviation when different). TABLE S2: Specimen list with affiliations. TABLE S3: Bulkiness index (BI) calculated by dividing bone minimal perimeter (MinPerim) by bone total length (TL); variation of global compactness (Cg) along the diaphysis with minimal, maximal and mean value (minCg, maxCg, meanCg, respectively). Sorted by category then by species. TABLE S4: Summary tables of ANOVAs and ANCOVAs for all parameters and the size proxy. TABLE S5: Pearson's correlation test between the femur and the humerus. TABLE S6: ZIP archive containing all CSV files with Fiji‐acquired parameters for each bone of every specimen. TABLE S7: CSV files of BoneProfileR‐acquired parameters for each five slices of each bone in every specimen. [file AR-309-2124-s002.zip › Table_S2_Specimens.xlsx]

## Sheet: TableS2
Table S2: Specimen list with affiliations.
Pinnipedia			Mustelidae
Genus	Species	Catalogue number	Genus	Species	Catalogue number
Arctocephalus	gazella	MNHN-20012075	Gulo	gulo	ZMB-MAM-83344
Arctocephalus	gazella	RBINS-13489	Enhydra	lutris	ZMB-MAM-30740
Arctocephalus	philippii	ZMB-MAM-70670	Galictis	vittata	FMNH-127293
Erignathus	barbatus	NHMW-1950	Galictis	vittata	ZMB-MAM-6901
Eumetopias	jubatus	RBINS-1149	Lontra	felina	ZMB-MAM-60504
Halichoerus	grypus	RBINS-42732	Lontra	longicaudis	ZMB-MAM-30650
Halichoerus	grypus	ZIK-22708	Lutra	lutra	ZMB-MAM-59069
Halichoerus	grypus	ZIK-27234	Lutra	lutra	ZMB-MAM-70331
Halichoerus	grypus	ZIK-29812	Lutrogale	perspicillata	FMNH-63799
Halichoerus	grypus	ZIK-31709	Mustela	erminea	SMNS-6973
Halichoerus	grypus	ZMB-MAM-3197475	Mustela	erminea	ZMB-MAM-28351
Hydrurga	leptonyx	AM.M-17854	Mustela	erminea	ZMB-MAM-40226
Hydrurga	leptonyx	AM.M-17855	Mustela	erminea	ZMB-MAM-69395
Hydrurga	leptonyx	AM.M-17856	Mustela	eversmanii	ZMB-MAM-12407
Hydrurga	leptonyx	AM.M-33589	Mustela	kathiah	ZMB-MAM-43443
Hydrurga	leptonyx	AM.M-40039	Mustela	lutreola	ZMB-MAM-45106
Leptonychotes	weddellii	RBINS-1164B	Mustela	nivalis	ZMB-MAM-94289
Leptonychotes	weddellii	ZMB-MAM-36267	Mustela	putorius	SMNS-385
Lobodon	carcinophaga	AM.M-36792	Mustela	putorius	ZMB-MAM-62387
Lobodon	carcinophaga	RBINS-13307	Mustela	putorius	ZMB-MAM-64146
Lobodon	carcinophaga	ZMB-MAM-36254	Mustela	sibirica	ZMB-MAM-63889
Mirounga	leonina	AM.M-44933	Neovison	vison	SMNS-21832
Mirounga	leonina	ZMHMAMS-3460	Neovison	vison	ZMB-MAM-48513
Monachus	monachus	ZMB-MAM-47518	Pteronura	brasiliensis	SMNS-1300
Neophoca	cinerea	AM.M-17841	Pteronura	brasiliensis	ZMB-MAM-35467
Neophoca	cinerea	AM.M-17845	Vormela	peregusna	NMP-90108
Neophoca	cinerea	AM.M-51319
Neophoca	cinerea	AM.M-8940
Odobenus	rosmarus	RBINS-1150B
Odobenus	rosmarus	UMMZ-100780
Ommatophoca	rossii	AM.M-1360
Ommatophoca	rossii	ZMB-MAM-36245
Otaria	flavescens	RBINS-17497
Otaria	flavescens	ZIK-27349
Otaria	flavescens	ZMB-MAM-92601
Otaria	flavescens	ZMHMAMS-6632
Otaria	flavescens	ZMHMAMS-778
Pagophilus	groenlandicus	RBINS-1155E
Pagophilus	groenlandicus	ZIK-27062
Pagophilus	groenlandicus	ZMB-MAM-11252
Phoca	vitulina	ZIK-27662
Phoca	vitulina	ZIK-27808
Phoca	vitulina	ZIK-27932
Phoca	vitulina	ZIK-31050
Phoca	vitulina	ZIK-31462
Phoca	vitulina	ZIK-9325
Phoca	vitulina	ZMB-MAM-85866
Phocarctos	hookeri	AM.M-12605
Phocarctos	hookeri	AM.M-12606
Phocarctos	hookeri	AM.M-17823
Phocarctos	hookeri	AM.M-9980
